# Supplementary material for: Functional Evaluation of Splicing for Variants of Uncertain Significance in Patients with Inherited Retinal Diseases
Source: Genes (Basel). 2021 Jun 29;12(7):993. doi: 10.3390/genes12070993 (PMC8303747; doi:10.3390/genes12070993)
Supplement: Supplementary file 1 [file genes-12-00993-s001.zip]

Archive with 1 entries (1 files):
- genes-1273228-supplementary.pdf
